# Supplementary material for: Promoting Efficacy and Environmental Safety of Pesticide Synergists via Non-Ionic Gemini Surfactants with Short Fluorocarbon Chains
Source: Molecules. 2022 Oct 10;27(19):6753. doi: 10.3390/molecules27196753 (PMC9572613; doi:10.3390/molecules27196753)
Supplement: Supplementary file 1 [file molecules-27-06753-s001.zip]

Archive with 1 entries (1 files):
- molecules-1931237-supplementary.pdf
